# Supplementary material for: STEA: Histologically Validated and Reference-Independent Major Cell-Type Annotation for Spatial Transcriptomics Reveals Relevant Cellular Organization and Architecture of Tumor Microenvironment
Source: Cancers (Basel). 2026 Apr 29;18(9):1425. doi: 10.3390/cancers18091425 (PMC13162884; doi:10.3390/cancers18091425)
Supplement: Supplementary file 1 [file cancers-18-01425-s001.zip]

Archive with 3 entries (3 files):
- cancers-4235840-supplementary.pdf
- Supplementary Table S1.xlsx
- Supplementary Table S2.xlsx
