# Supplementary material for: STEA: Histologically Validated and Reference-Independent Major Cell-Type Annotation for Spatial Transcriptomics Reveals Relevant Cellular Organization and Architecture of Tumor Microenvironment
Source: Cancers (Basel). 2026 Apr 29;18(9):1425. doi: 10.3390/cancers18091425 (PMC13162884; doi:10.3390/cancers18091425)
Supplement: Supplementary file 1 [file cancers-18-01425-s001.zip › Supplementary Table S1.xlsx]

## Sheet: Parameters
Parameter	Description	Default value	Notes
α	Weighting exponent in enrichment scoring	0.25	Controls contribution of highly ranked genes; α=0 uniform, larger α emphasizes top-ranked genes
n_bins	Spatial grid resolution for 2D histogram construction	20	Number of bins per axis (total = n_bins × n_bins); balances resolution and stability
block_n_bins	Number of spatial blocks per axis in block permutation	10	Granularity of spatial_blocks permutation (total = block_n_bins × block_n_bins)
num_permutations	Number of permutations for statistical testing	1000	Used to construct null distributions for JSD significance testing
pseudocount	Small constant added to histogram bins	1e-10	Prevents zero probabilities in KL/JSD computation
pseudocount	Null model for permutation testing	random	Options: 'random' (full permutation) or 'spatial_blocks' (block-wise permutation)
fdr_method	str	fdr_bh	Multiple testing correction
