# Supplementary material for: STEA: Histologically Validated and Reference-Independent Major Cell-Type Annotation for Spatial Transcriptomics Reveals Relevant Cellular Organization and Architecture of Tumor Microenvironment
Source: Cancers (Basel). 2026 Apr 29;18(9):1425. doi: 10.3390/cancers18091425 (PMC13162884; doi:10.3390/cancers18091425)
Supplement: Supplementary file 1 [file cancers-18-01425-s001.zip › Supplementary Table S2.xlsx]

## Sheet: Simulated ST datasets genesets
B	T	CAF	TEC	Malignant
IGHG3	CCL5	ACTA2	RBP7	APOC3
IGLC2	KLRB1	TAGLN	CLDN5	APOA2
IGKC	LTB	IGFBP7	RAMP2	ALB
IGHGP	CXCR4	BGN	PLVAP	RBP4
IGLC3	CD52	MYL9	PLPP1	SPP1
IGHG1	TRAC	DCN	SLC9A3R2	HP
IGHG4	CD3D	LUM	GNG11	AMBP
JCHAIN	GZMA	RGS5	CLEC14A	APOC1
IGHG2	TRBC1	TIMP1	ID1	FGG
IGHA1	CD2	TPM2	HSPG2	TTR
MZB1	CD69	COL1A1	EGFL7	PRAP1
SSR4	CORO1A	COL3A1	RNASE1	SERPINC1
XBP1	NKG7	COL1A2	ENG	ALDOB
IGHA2	IL7R	CALD1	TM4SF1	FGA
IGKV1-12	HCST	ADIRF	SPRY1	AHSG
FKBP11	TRBC2	NDUFA4L2	JUNB	ORM1
HERPUD1	PTPRC	ASPN	TCF4	CES1
CD79A	CD3E	SPARCL1	ZFP36	RARRES2
DERL3	IL32	MFGE8	RAMP3	CCL20
IGKV1-5	CD7	SPARC	EPAS1	VTN
IGHM	RAC2	THY1	FKBP1A	APOE
RGS1	RPS29	MGP	A2M	MGST1
IGLV3-1	GZMK	SOD3	PECAM1	CLU
SEC11C	CD48	CRYAB	DNASE1L3	FGB
PIM2	CD3G	IGFBP5	CRIP2	SERPINA1
PRDX4	EVL	TPM1	FLT1	C3
PRDM1	CCL4	FRZB	SOCS3	TF
WT1-AS	SPOCK2	PPP1R14A	HLA-E	APOA1
ANKRD28	S100A4	MYH11	FABP4	APOH
TNFRSF17	CST7	PLAC9	AQP1	SLPI
DNAJB9	LCK	COL6A2	VWF	ANG
ISG20	ACAP1	DSTN	EMP1	HPX
MT1X	CLEC2D	COLEC11	HYAL2	TMEM176B
ITM2C	FYB	MT2A	EMCN	KNG1
SPCS2	AC092580.4	C7	IFI27	GC
SPCS3	LAT	LHFP	GSN	KRT18
ERLEC1	PTPN7	MAP1B	STC1	EPHX1
FCRL5	IL2RG	GPX3	INSR	AGT
SSR3	BTG1	LGALS1	ESAM	GPX2
IGLV6-57	CTSW	AEBP1	PLPP3	TMEM176A
FAM46C	CD37	MYLK	ID3	MMP7
HSP90AA1	RUNX3	CRISPLD2	MGP	HULC
CYBA	TBC1D10C	COL6A1	SAT1	CP
CD27	CD53	PTP4A3	ECSCR	SEPP1
ANKRD37	CD247	TINAGL1	CD34	KRT8
CYTIP	CD96	TPPP3	NOTCH4	F2
PDE4B	GZMM	CSRP2	FOSB	IGFBP1
IGHV1-46	LCP1	CRIP1	FOS	TM4SF4
SELK	RARRES3	C1R	CCDC85B	ORM2
RRBP1	SAMSN1	COL4A2	APP	AKR1B1
DNAAF1	DOK2	PDGFRB	CALCRL	S100A6
RAB30	TNFAIP3	CCL2	PODXL	GSTA1
FKBP2	LIMD2	2026-09-04	PTRF	GLUL
VIMP	GPSM3	SELM	TIMP3	AGXT
TSC22D3	2026-09-01	MFAP4	TGFBR2	HPD
COBLL1	COTL1	PDLIM3	SLC2A3	APOB
PLPP5	CELF2	NOTCH3	SPARC	LBP
CD38	STK17B	CYR61	CAV1	MT-CO2
MIR155HG	ZFP36L2	RGS16	IER2	CYP3A5
HIST1H2BG	ALOX5AP	PHLDA1	CD9	CFH

## Sheet: Simulated image-based ST datase
iNeuron	eNeuron	Olig	microglia	endo_mural	astrocytes
Slc32a1	Arhgap32	Csrp1	Csf1r	Esam	Gpr37l1
Nrip3	Arpp19	Slc48a1	Fcrls	Cldn5	Gja1
Gad2	Agap2	Mog	Mrc1	Flt1	Acsbg1
Dner	Stx1a	Car2	Laptm5	Serpinh1	Ntsr2
Nap1l5	Car10	Bpgm	Stab1	Pltp	Ptprz1
Arl4c	R3hdm2	Cers2	Dab2	Arap3	Slc4a4
Dlx1	Adam11	Sypl	Fcgr1	Kdr	Acsl6
Tspyl4	Slc17a7	Elovl1	F13a1	Slc22a8	Mlc1
Vstm2a	Kcnv1	Ugt8a	Pld4	Wwtr1	Lcat
Kcnc1	Tanc2	Cnp	Txnip	Ackr3	Fgfr3
Pnoc	Sptbn2	Npc2	Unc93b1	Apold1	Aqp4
Slc6a1	Syt7	Elovl7	Tbxas1	Eng	S1pr1
Slc2a13	Napa	Mal	Nckap1l	Vwa1	Slc38a3
Gprasp2	Cacna1a	Litaf	Tgfbi	Sgms1	Htra1
Tmem130	Rab15	Pla2g16	Cd86	Ocln	Slc39a12
Cntnap2	Atp1a1	Psat1	Gpr183	Slc7a5	Slc6a11
Arx	Kcnj4	Gatm	Lyve1	Palmd	Timp4
Impact	Nkiras1	Gsn	Grn	Ptprb	Tmem47
Igf1	Pcdh7	Apod	C3ar1	Slc2a1	Atp1b2
Adarb2	Nipsnap1	Gpr37	Cybb	Tmem204	Sfxn5
Csdc2	Ppp1r9a	Agpat4	Ptpn6	Ablim1	Tril
Shisa9	Opcml	Ndrg1	Cd36	Pecam1	Fam107a
Cplx1	Iqsec2	Tspan2	Fcgrt	Cav1	Sdc4
Rbms3	Rap1gap2	Tmem88b	Il10ra	Acvrl1	Ednrb
Clstn3	Kcnb1	B3galt5	Zfp36	Ets1	Dio2
Dnm3	Camkk2	Papss1	Cd14	Podxl	Aldh1l1
Slc38a1	Lrrc4c	Cdc42ep1	Cd163	Cd93	Ezr
Cadps	Clstn1	Ermn	Hexa	Cdh5	Appl2
Htr3a	Lmtk2	Pllp	Ehd4	Robo4	Glud1
Pcp4l1	Snn	Wscd1	Cyth4	Ccdc141	Sox9
Sema3c	Mphosph8	Pcbp4	Abca1	Ushbp1	Rfx4
Gnl3l	Camk4	Tmbim1	Mpeg1	Slco1c1	Btbd17
Kit	Erc2	Abca2	Fyb	Msn	Slc7a2
Btbd11	Syt13	Phldb1	Plek	Thsd1	Serpinf1
Tmem65	Sult4a1	Eml1	Tnfaip8l2	Ctsh	Gjb6
Necab1	Apba2	Tmem63a	Fermt3	Rhoj	Mmd2
Ubash3b	Pak1	Tubb4a	Lcp1	Tagln2	Prodh
Klhl13	Rangap1	Cd82	Tmem106a	Slc38a5	Scg3
Peg3	Idh3a	Slc12a2	P2ry13	Fzd6	Dbx2
Ache	Prkacb	Efhd1	Cd300a	Tie1	Tnfrsf19
Sv2a	Map9	Tmeff2	Plin2	Kank3	Fjx1
Cygb	Ngef	Kcnj10	Sash3	Fn1	Slc9a3r1
Dpp6	Dmtn	Cntn2	Dse	Cd34	Slc14a1
Usp29	Mapk8ip2	St18	Rac2	Uaca	Lgi4
Wdr6	Usp14	Ttyh2	C5ar1	Utrn	Eva1a
Cend1	Trim37	Arrdc3	Adrb2	Arhgap29	Prex2
Nmnat2	Pfkl	Gjb1	Angptl7	Scarf1	Bmpr1b
Cxcl14	Sipa1l1	Aatk	Slc7a7	Slfn5	Cbs
Prkar2b	Slc4a10	Plekhh1	Selplg	Col4a2	Adhfe1
Dlx6os1	Fam81a	Abhd4	B4galt1	Hmgcs2	Gli3

## Sheet: IPMN ST datasets genesets
Myeloid	T	Naive_CD4T	NK	Epithelial	Mast	Monocyte	B	Naive_CD8T	Endothelial	Fibroblast	Naive_B	DC	Macrophage	Plasma
HLA-DPB1	IL32	TCF7	GNLY	TFF1	TPSAB1	S100A8	CD79A	RP11-291B21.2	FCN3	IGFBP7	CD79A	PTGDS	SPP1	IGLV3-1
HLA-DQA1	GZMK	CCR7	NKG7	LCN2	TPSB2	S100A9	MS4A1	CD8B	RAMP2	COL1A1	MS4A1	GZMB	APOE	JCHAIN
HLA-DRA	CD3E	LEF1	CCL4	MDK	CPA3	FCN1	CD74	LEF1	A2M	TAGLN	CD74	PLD4	APOC1	IGKV4-1
HLA-DPA1	IL7R	LDHB	PRF1	KRT19	MS4A2	AIF1	CD79B	CCR7	CLDN5	COL3A1	TCL1A	JCHAIN	C1QC	IGKC
HLA-DRB1	CD3D	SELL	FGFBP2	S100P	GATA2	VCAN	HLA-DRA	TCF7	TIMP3	COL1A2	CD79B	IRF8	NUPR1	IGHA2
HLA-DQB1	LTB	SARAF	GZMB	AGR2	HPGDS	LST1	TCL1A	CD8A	DNASE1L3	SPARC	CD37	IRF7	C1QB	IGHG1
S100A8	CD2	IL7R	CST7	KRT8	TPSD1	S100A12	CD37	LDHB	GNG11	ACTA2	IGHM	LILRA4	C1QA	IGHA1
HLA-DRB5	CD8A	NOSIP	SPON2	KRT18	VWA5A	CTSS	CD83	NOSIP	PLPP1	RGS5	HLA-DRA	ITM2C	FTL	IGHM
CD74	CCL5	GIMAP7	CD7	SPINK1	CLU	TYROBP	HLA-DQA1	SELL	SLC9A3R2	BGN	FCER2	TCF4	CTSD	IGLC2
CST3	CD52	MAL	KLRD1	MUC5AC	LTC4S	CD14	MTRNR2L8	SARAF	CLEC14A	MYL9	HVCN1	TCL1A	PLIN2	MZB1
CXCL8	CD3G	LTB	CTSW	TSPAN8	SLC18A2	IL1B	HLA-DPB1	IL7R	IGFBP7	FN1	HLA-DQA1	CCDC50	CD68	IGLL5
AIF1	LCK	EEF1A1	CD247	TFF2	KIT	CFD	IGHM	CD3E	PECAM1	MGP	HLA-DPB1	MZB1	CTSB	DERL3
SPI1	CD8B	CD3E	GZMA	SLPI	HPGD	MNDA	FCER2	EEF1A1	CRIP2	DCN	HLA-DRB1	SERPINF1	CCL2	IGHG3
MS4A6A	PTPRC	KLF2	XCL2	ELF3	C1orf186	SPI1	HLA-DQB1	GYPC	RBP7	CALD1	LINC00926	CLIC3	CTSL	XBP1
CPVL	CORO1A	CD3D	IL2RB	PSCA	HDC	TYMP	HLA-DRB1	EEF1B2	PLVAP	SPARCL1	HLA-DQB1	RGS2	GPNMB	FKBP11
LST1	ITM2A	EEF1B2	CCL5	TFF3	RGS13	FCER1G	HVCN1	PASK	HSPG2	LUM	IGLL5	IGKC	CSTB	SSR4
CLEC10A	GZMA	C12orf57	XCL1	MUC1	RP11-354E11.2	CXCL8	CXCR4	CD3D	CRHBP	COL6A3	HLA-DPA1	IL3RA	RNASE1	HERPUD1
TYROBP	IL2RG	FYB	KLRB1	CLDN4	PTGS1	PSAP	VPREB3	CD7	MGP	COL4A1	BANK1	PLAC8	TYROBP	TNFRSF17
MNDA	RAC2	FLT3LG	HOPX	KRT7	ALOX5AP	COTL1	HLA-DPA1	GIMAP7	EGFL7	COL6A2	FAM129C	UGCG	GLUL	SEC11C
HLA-DMA	LAT	NBEAL1	KLRF1	IFI27	CD9	SOD2	BANK1	PRMT2	AQP1	IGFBP5	VPREB3	DERL3	FCER1G	UBE2J1
LGALS2	ARHGDIB	TPT1	TRDC	CEACAM6	LMO4	CYBB	CD69	CAMK4	IGFBP4	TPM2	FCMR	LRRC26	HMOX1	HSP90B1
FCER1A	HCST	GIMAP4	CCL3	S100A14	SAMSN1	LGALS2	HLA-DRB5	RGS10	GJA4	TIMP1	NCF1	CD74	MARCO	ITM2C
S100A9	GIMAP7	CAMK4	CLIC3	WFDC2	VIM	MAFB	FCRLA	CD27	SOX18	COL4A2	FCRLA	C1orf186	CXCL8	PIM2
FCER1G	CD69	CD48	FCGR3A	EPCAM	MAOB	STXBP2	FAM129C	NELL2	ENG	SOD3	MEF2C	MPEG1	NPC2	RP11-160E2.6
COTL1	LDHB	LEPROTL1	GZMM	CYSTM1	LAPTM4A	CST3	LINC00926	FLT3LG	IL33	NDUFA4L2	PLPP5	PTCRA	FABP5	CD38
C1QB	EVL	GLTSCR2	CMC1	MMP7	TIMP3	RGS2	FCMR	LIMD2	CXCL12	C1S	FCRL1	SCT	PSAP	SDF2L1
CD1C	CD27	LINC00861	MATK	S100A6	CAPG	FGL2	MEF2C	C12orf57	SPARCL1	C7	HLA-DRB5	SEC61B	HLA-DRA	CD79A
IL1B	TRBC2	CD27	CX3CR1	GPRC5A	ALOX5	CFP	NCF1	KLF2	CAV1	COL5A1	CD72	C12orf75	CD14	EAF2
C1QC	TRAC	LIMD2	FCER1G	CLDN18	SRGN	IFI30	RALGPS2	NPM1	ESAM	SERPING1	HLA-DMA	GPR183	FTH1	SPCS2
IGSF6	CD48	AES	GZMH	SMIM22	CNRIP1	MS4A6A	CD19	LEPROTL1	PTPRB	COL18A1	RALGPS2	CYB561A3	CCL18	POU2AF1
C1QA	ZFP36L2	RGCC	SH2D1B	GPX2	FCER1G	CSTA	CD72	TSC22D3	GSN	COLEC11	BACH2	ALOX5AP	FBP1	ISG20
HLA-DQA2	FYB	FAM65B	TBX21	CEACAM5	SIGLEC6	BCL2A1	HLA-DMA	PABPC1	BCAM	COL6A1	CXCR4	CLEC4C	TREM2	CD27
TYMP	FLT3LG	EIF3E	TRBC1	SPINT2	IL1RL1	CD68	HERPUD1	ITK	ID1	CXCL12	IGHD	RNASE6	LGALS1	SEC61B
FGL2	TNF	TRAF3IP3	IFITM1	TACSTD2	CD82	CLEC7A	CD40	LBH	EPAS1	THY1	CD22	HERPUD1	ALOX5AP	PPIB
CTSS	2025-09-01	CD7	CD160	TM4SF1	NSMCE1	TNFAIP2	LTB	2025-09-06	CD34	RARRES2	SELL	UCP2	HLA-DRB1	MYDGF
JAML	SIT1	BTG1	HCST	LGALS4	FCER1A	FGR	IGHD	MYC	ID3	GPX3	LTB	RASD1	HLA-DPA1	SPCS3
IFI30	JUNB	NPM1	ITGB2	FXYD3	TNFSF10	CSF3R	IGLL5	LINC00861	IFITM3	AEBP1	IGKC	PLEK	HLA-DRB5	PRDX4
SOD2	CXCR3	PABPC1	IFITM2	SERPINA1	BTK	NCF2	CD22	LDLRAP1	SPARC	COL5A2	CD19	SMPD3	AIF1	FKBP2
VCAN	DUSP2	JUNB	PLEK	MUC3A	ACSL4	LINC00936	JUNB	SNHG8	PLPP3	A2M	SNX2	HLA-DPA1	ACP5	IRF4
SGK1	B2M	CD3G	SRGN	LAMB3	ANXA1	HCK	BTG2	BTG1	CLEC3B	IGFBP4	CD40	RGS1	VIM	TXNDC5
CSF3R	GIMAP4	GYPC	KLRC1	PDZK1IP1	SLC45A3	MARCO	SWAP70	TRAF3IP3	EMCN	MFAP4	AFF3	FAM129C	GPX1	TXNDC11
SPP1	GMFG	GNB2L1	PTGDR	S100A16	ARHGEF6	FTL	CYB561A3	FAM65B	FLT1	LGALS1	SWAP70	TPM2	CAPG	SSR3
CLEC7A	HLA-B	RGS10	TYROBP	CTSE	SMYD3	AP1S2	CXCR5	CD48	PODXL	CSRP2	LIMD2	LILRB4	LIPA	RP11-16E12.2
GPX1	SPOCK2	TRAT1	RAC2	CYP3A5	RGS10	LILRB2	SELL	GLTSCR2	RAMP3	TPM1	IL4R	NR4A3	CXCL2	BTG2
PSAP	CD6	CD69	APMAP	TSPAN1	JUN	HLA-DRB5	FCRL1	PDE3B	PTRF	MYH11	GAPT	IRF4	MT2A	PDIA4
HCK	TRBC1	PIM2	ADGRG1	PERP	BACE2	LYZ	NR4A2	LCK	TM4SF1	C1R	CYB561A3	BCL11A	FN1	MEF2C
FCN1	CXCR4	TOMM7	S1PR5	ANXA4	RAC2	IGSF6	PLPP5	TPT1	CALCRL	TIMP3	HLA-DMB	OPN3	FCGR2B	RASD1
SLC11A1	SARAF	NACA	IFNG	TESC	GLUL	GPX1	PTPN6	RCAN3	KDR	ADIRF	LAPTM5	PPP1R14B	BCL2A1	LMAN1
LGALS1	BTG1	ZFP36L2	TTC38	MSLN	ATP6V0A2	LINC01272	SNX2	MAL	MMRN2	THBS1	PTPN6	DNASE1L3	HLA-DPB1	TCF4
FTL	ACAP1	PNRC1	TXK	BACE2	LYL1	HLA-DRA	BLK	SATB1	NPDC1	LHFP	CD83	FCER1G	SLC11A1	RP11-290F5.1

## Sheet: MOB ST datasets genesets
PGC	GC	OSNs	M_TC	EPL-IN
Nrsn1	Pcp4	Nr2f2	Cdr1	Uchl1
Cck	Nrgn	Scd1	Slc1a2	Shisa3
Shisa9	Penk	Apod	Shank1	Reln
Nap1l5	Rbfox3	Fabp7	Atp1a2	Ntng1
Aqp4	Cpne4	Igfbp5	Dio2	Slc17a7
AI593442	Mbp	Hmgcs2	Map1a	Nefm
Eomes	Gda	Gng13	Gm20594	Cacnb4
Gria1	Gng4	S100a5	Pla2g7	A230065H16Rik
Msi2	Gpsm1	Omp	Luzp2	Cdhr1
Calb2	Camk2b	Frzb	Slc6a11	Gabrb2
Rcn2	Camk2n1	Ccnd2	Kcnj16	Spp1
Th	Sez6	Atf5	Rasl10b	Ptprd
Apold1	Grb2	Lpar1	Doc2g	Gabra1
Vsnl1	Icam5	Hey2	Gap43	Lynx1
Ncan	Psd	Ahcyl2	Kcnj10	Unc80
Trnp1	Tshz1	Mcf2l	Gldc	Sv2b
Sparcl1	Atp1a1	Kctd12	Paqr8	Ralyl
Shisa6	Gm13889	Sash1	Slc1a3	Map1b
Zic1	Agap2	Pmepa1	Vip	Elavl2
Abat	Egr1	Kif5b	Ppp1r16b	Thy1
Glud1	Ube2ql1	Sh3pxd2a	Apln	Plch2
Pip5k1b	Tubb2b	Aspa	Ednrb	Tnfaip8
Pde5a	Ppm1e	Sorbs1	Hopx	Stmn3
X2900097C17Rik	Grin1	Nudt4	Ddn	Pclo
Hlf	Fscn1	Plekhb1	Tmem47	Lrrc55
Mt2	Nrep	Ptn	Ppp1r9b	Kcnc1
Myo5a	Ctxn1	Plp1	Ppap2b	Stmn2
Gpm6b	Prkcb	Gpt2	Ndrg2	Chgb
Dnm3	Baiap2	Foxd3	Serpine2	Ms4a15
Gfap	Fkbp1a	Plce1	Htra1	Prune2
Chst2	Calm2	Fmo1	Abhd3	Nrn1
Olfm1	Rbfox1	Cnn3	Glul	Atrnl1
Slc6a1	Prkca	X2310022B05Rik	Itpr2	Nsf
Iqsec1	Hpcal4	Gsn	Fam107a	Rab3b
Slc6a11	Rragd	Trak2	Ptprz1	Npr1
Adk	Kcnj4	Ppfia1	Aldoc	Syt7
Nrxn1	Nsg2	Mest	Ahcyl1	Spock1
Gstm1	Meis2	Slc7a11	Qk	Lhfpl3
Impact	Pcp4l1	Phgdh	Pon2	Nefl
Zic2	Mapk1	Vim	S1pr1	Thsd7a
2025-09-03	Camk4	Unc13c	Fgf1	Plcxd2
Prss23	Map2k1	Cldn5	Zcchc24	Rab26
Iqsec3	Cx3cl1	Npy	Cst3	Doc2g
Pde1c	Arf3	Igfbp4	Slc4a4	Arhgdig
Mtss1l	Celf5	Vtn	Arap2	Sncb
Myo6	Bcl11b	Mfap3l	Myo6	Cbln1
Dner	Abl2	Ccnd1	Myo5a	Elavl4
Mgll	Ppp3ca	Phldb2	Scn1b	Kif1b
Rab3c	Smarcd1	Tspan15	Mgll	Cplx1
Bcan	Dcx	Cebpd	Sfxn5	Selm
